# Supplementary material for: Sample Size Calculations in Simple Linear Regression: A New Approach
Source: Entropy (Basel). 2023 Apr 3;25(4):611. doi: 10.3390/e25040611 (PMC10137477; doi:10.3390/e25040611)
Supplement: Supplementary file 1 [file entropy-25-00611-s001.zip]

Archive with 2 entries (2 files):
- entropy-2262474-File S1.xlsx
- entropy-2262474-supplementary-File S2.pdf
