# Supplementary material for: Sample Size Calculations in Simple Linear Regression: A New Approach
Source: Entropy (Basel). 2023 Apr 3;25(4):611. doi: 10.3390/e25040611 (PMC10137477; doi:10.3390/e25040611)
Supplement: Supplementary file 1 [file entropy-25-00611-s001.zip › entropy-2262474-File S1.xlsx]

## Sheet: Sheet1
	Exact Critical Value for Levels 1%, 5%, 10% and Normal Approximation
sample size	normal10%	criticalvalue 10%	sd 10%	normal5%	criticalvalue5%	sd 5%	normal1%	criticalvalue1%	sd 1%
20	0.423	0.417	0.0043	0.504	0.518	0.0063	0.663	0.75	0.0139
21	0.41	0.404	0.0043	0.488	0.501	0.006	0.642	0.721	0.0135
22	0.398	0.392	0.0042	0.474	0.486	0.0058	0.623	0.697	0.0129
23	0.387	0.382	0.004	0.461	0.472	0.0054	0.606	0.674	0.0123
24	0.376	0.372	0.0038	0.449	0.459	0.0054	0.59	0.655	0.0118
25	0.367	0.363	0.0036	0.437	0.447	0.0051	0.575	0.634	0.0112
26	0.358	0.355	0.0036	0.427	0.436	0.0051	0.561	0.618	0.0108
27	0.35	0.346	0.0034	0.417	0.426	0.0049	0.548	0.602	0.0101
28	0.342	0.339	0.0034	0.408	0.417	0.0047	0.536	0.587	0.0099
29	0.335	0.332	0.0034	0.399	0.408	0.0045	0.525	0.572	0.0103
30	0.329	0.326	0.0033	0.391	0.399	0.0045	0.514	0.56	0.0094
31	0.322	0.32	0.0031	0.384	0.391	0.0044	0.505	0.548	0.0095
32	0.316	0.314	0.0032	0.377	0.384	0.0043	0.495	0.536	0.0092
33	0.311	0.308	0.003	0.37	0.376	0.0042	0.486	0.525	0.0089
34	0.305	0.303	0.0029	0.364	0.37	0.0041	0.478	0.515	0.0085
35	0.3	0.298	0.0028	0.357	0.363	0.004	0.47	0.504	0.0083
36	0.295	0.293	0.0029	0.352	0.357	0.0039	0.462	0.496	0.0083
37	0.291	0.289	0.0029	0.346	0.352	0.0037	0.455	0.487	0.008
38	0.286	0.284	0.0029	0.341	0.346	0.0039	0.448	0.479	0.0078
39	0.282	0.28	0.0028	0.336	0.341	0.0038	0.441	0.471	0.0081
40	0.278	0.276	0.0027	0.331	0.336	0.0037	0.435	0.464	0.0075
41	0.274	0.272	0.0026	0.326	0.33	0.0036	0.429	0.456	0.0076
42	0.27	0.269	0.0026	0.322	0.326	0.0036	0.423	0.45	0.0069
43	0.267	0.265	0.0025	0.318	0.322	0.0036	0.418	0.443	0.0071
44	0.263	0.262	0.0025	0.314	0.318	0.0035	0.412	0.437	0.0072
45	0.26	0.259	0.0025	0.31	0.314	0.0034	0.407	0.431	0.0069
46	0.257	0.255	0.0024	0.306	0.31	0.0032	0.402	0.425	0.0068
47	0.254	0.252	0.0024	0.302	0.306	0.0033	0.397	0.42	0.0069
48	0.251	0.249	0.0024	0.299	0.303	0.0032	0.393	0.414	0.0069
49	0.248	0.246	0.0024	0.295	0.298	0.0032	0.388	0.409	0.0063
50	0.245	0.244	0.0024	0.292	0.296	0.0031	0.384	0.404	0.0065
51	0.242	0.241	0.0023	0.289	0.292	0.0031	0.38	0.399	0.0063
52	0.24	0.239	0.0023	0.286	0.289	0.0031	0.376	0.395	0.0062
53	0.237	0.236	0.0022	0.283	0.286	0.003	0.372	0.39	0.0062
54	0.235	0.234	0.0023	0.28	0.283	0.0029	0.368	0.386	0.006
55	0.233	0.231	0.0022	0.277	0.28	0.003	0.364	0.382	0.006
56	0.23	0.229	0.0023	0.274	0.277	0.0029	0.361	0.378	0.0057
57	0.228	0.227	0.0021	0.272	0.275	0.0029	0.357	0.374	0.0059
58	0.226	0.225	0.0021	0.269	0.272	0.0028	0.354	0.369	0.0057
59	0.224	0.223	0.0021	0.267	0.269	0.00273	0.35	0.366	0.0057
60	0.222	0.221	0.0021	0.264	0.267	0.0028	0.347	0.362	0.0055
61	0.22	0.219	0.0021	0.262	0.264	0.0027	0.344	0.359	0.0054
62	0.218	0.217	0.002	0.26	0.262	0.00272	0.341	0.356	0.0056
63	0.216	0.215	0.0021	0.257	0.26	0.0028	0.338	0.353	0.0055
64	0.214	0.213	0.002	0.255	0.26	0.00271	0.335	0.349	0.0053
65	0.212	0.211	0.002	0.253	0.255	0.00267	0.332	0.346	0.0054
66	0.211	0.21	0.002	0.251	0.253	0.00268	0.33	0.343	0.005
67	0.209	0.208	0.0019	0.249	0.251	0.00259	0.327	0.34	0.0053
68	0.207	0.206	0.002	0.247	0.249	0.0025	0.324	0.337	0.005
69	0.206	0.205	0.0019	0.245	0.247	0.00249	0.322	0.334	0.0052
70	0.204	0.203	0.0019	0.243	0.245	0.00255	0.319	0.331	0.0051
71	0.202	0.202	0.0018	0.241	0.243	0.00242	0.317	0.329	0.005
72	0.201	0.2	0.0018	0.239	0.241	0.00245	0.315	0.326	0.005
73	0.199	0.199	0.0019	0.238	0.24	0.00246	0.312	0.324	0.0051
74	0.198	0.197	0.0018	0.236	0.238	0.00239	0.31	0.321	0.005
75	0.197	0.196	0.0018	0.234	0.236	0.00251	0.308	0.319	0.0049
76	0.195	0.194	0.0018	0.233	0.234	0.00235	0.306	0.316	0.0046
77	0.194	0.193	0.0018	0.231	0.233	0.00234	0.304	0.314	0.0047
78	0.192	0.192	0.0017	0.229	0.231	0.00228	0.301	0.312	0.0048
79	0.191	0.191	0.0018	0.228	0.23	0.00232	0.299	0.309	0.0045
80	0.19	0.19	0.0018	0.226	0.228	0.00235	0.297	0.307	0.0047
81	0.189	0.188	0.007	0.225	0.226	0.00243	0.295	0.305	0.0045
82	0.187	0.187	0.0017	0.223	0.225	0.0023	0.294	0.303	0.0046
83	0.186	0.186	0.0018	0.222	0.224	0.00228	0.292	0.301	0.0045
84	0.185	0.184	0.0017	0.22	0.222	0.00228	0.29	0.299	0.0046
85	0.184	0.183	0.0017	0.219	0.221	0.00224	0.288	0.297	0.0043
86	0.183	0.182	0.0017	0.218	0.219	0.00228	0.286	0.295	0.0043
87	0.182	0.181	0.0017	0.216	0.218	0.00228	0.284	0.293	0.0044
88	0.181	0.18	0.0017	0.215	0.217	0.00218	0.283	0.291	0.0043
89	0.179	0.179	0.0017	0.214	0.215	0.00215	0.281	0.289	0.0043
90	0.178	0.178	0.0017	0.213	0.214	0.00218	0.279	0.287	0.0042
91	0.177	0.177	0.0016	0.211	0.213	0.0021	0.278	0.286	0.0041
92	0.176	0.176	0.0015	0.21	0.211	0.00216	0.276	0.284	0.0042
93	0.175	0.175	0.0017	0.209	0.21	0.00207	0.275	0.282	0.0042
94	0.174	0.174	0.0016	0.208	0.209	0.00208	0.273	0.28	0.0042
95	0.173	0.173	0.0016	0.207	0.208	0.00213	0.272	0.279	0.0041
96	0.172	0.172	0.0016	0.205	0.207	0.00208	0.27	0.278	0.004
97	0.171	0.171	0.0016	0.204	0.205	0.0021	0.269	0.276	0.0042
98	0.171	0.17	0.0015	0.203	0.204	0.00214	0.267	0.274	0.004
99	0.17	0.169	0.0016	0.202	0.203	0.002	0.266	0.272	0.0041
100	0.169	0.168	0.0016	0.201	0.202	0.00209	0.264	0.271	0.004
